# Supplementary material for: Trends in Cancer Incidence and Associated Risk Factors in People Living with and Without HIV in Botswana: A Population-Based Cancer Registry Data Analysis from 1990 to 2021
Source: Cancers (Basel). 2025 Jul 17;17(14):2374. doi: 10.3390/cancers17142374 (PMC12293140; doi:10.3390/cancers17142374)
Supplement: Supplementary file 1 [file cancers-17-02374-s001.zip]

Archive with 1 entries (1 files):
- cancers-3680708_Table S1.pdf
